# Supplementary material for: Soft, Formstable (Co)Polyester Blend Elastomers
Source: Nanomaterials (Basel). 2021 Jun 1;11(6):1472. doi: 10.3390/nano11061472 (PMC8230036; doi:10.3390/nano11061472)
Supplement: Supplementary file 1 [file nanomaterials-11-01472-s001.zip]

Archive with 1 entries (1 files):
- nanomaterials-1235986-supplementary.pdf
